# Supplementary material for: Encapsulation of Tea Polyphenol in Zein through Complex Coacervation Technique to Control the Release of the Phenolic Compound from Gelatin–Zein Composite Film
Source: Polymers (Basel). 2023 Jun 29;15(13):2882. doi: 10.3390/polym15132882 (PMC10346822; doi:10.3390/polym15132882)
Supplement: Supplementary file 1 [file polymers-15-02882-s001.zip]

Archive with 1 entries (1 files):
- polymers-2459700-supplementary.pdf
